# Supplementary material for: Ophthalmological Microvascular Changes in ANOCA/INOCA Disease and Ophthalmological Methods to Detect Them—A Systematic Review
Source: J Clin Med. 2026 Feb 8;15(4):1344. doi: 10.3390/jcm15041344 (PMC12941619; doi:10.3390/jcm15041344)
Supplement: Supplementary file 1 [file jcm-15-01344-s001.zip]

Archive with 1 entries (1 files):
- jcm-4094782-supplementary.pdf
